# Supplementary material for: Eyeless uncouples mushroom body neuroblast proliferation from dietary amino acids in Drosophila
Source: eLife. 2017 Aug 9;6:e26343. doi: 10.7554/eLife.26343 (PMC5576483; doi:10.7554/eLife.26343)
Supplement: Supplementary file 1. — To assemble the list of candidate genes, regions 1 kb upstream and 200 bp downstream of annotated Drosophila promoters were searched using a position weight matrix of the Ey-binding site (Punzo et al., 2002). This set was then compared against a pre-compiled background dataset comprised of distribution scores for promoter-binding sites across the genome, allowing a determination of the likelihood of a given site as a putative Ey regulatory element. Candidates were further refined to genes with a known function in metabolism using Gene Ontology terms. [file elife-26343-supp1.xlsx]

## Sheet: 20150420_EyelessBindingSitePred
FlybaseName	FlybaseGeneID	Description	Chromosome_name	StartPosition	EndPosition	Strand	Pvalue
CG4169	FBgn0250814		3L	16584124	16586111	1	0.00801537
CG33303	FBgn0053303		2L	10373369	10375757	-1	0.0152839
CG33116	FBgn0053116		2L	19533479	19537363	1	0.0156837
CG11334	FBgn0039849		3R	31459822	31463037	-1	0.0345542
CG11828	FBgn0039616		3R	28923044	28925086	1	0.0318484
CG10000	FBgn0039596		3R	28748384	28751661	-1	0.0116514
Gfat2	FBgn0039580	Glutamine:fructose-6-phosphate aminotransferase 2 [Source:FlyBase gene name;Acc:FBgn0039580]	3R	28337019	28339765	-1	0.014051
CG7685	FBgn0038619		3R	18404940	18406002	1	0.00257497
CG8417	FBgn0037744		3R	9759622	9761208	1	0.0418873
SpdS	FBgn0037723	Spermidine Synthase [Source:FlyBase gene name;Acc:FBgn0037723]	3R	9631641	9633673	1	0.0191696
CG8199	FBgn0037709		3R	9555785	9557776	1	0.0486822
CG10748	FBgn0036327		3L	12971214	12972359	-1	0.00836213
CG5718	FBgn0036222		3L	11922610	11924757	-1	0.0316518
CG5537	FBgn0035639		3L	5810973	5812228	1	0.0437062
CG33791	FBgn0035240		3L	1602954	1617355	1	0.0164394
CG8207	FBgn0034035		2R	15677218	15678956	-1	0.0303405
CG17224	FBgn0031489		2L	3016441	3018308	-1	0.00567933
Prx6005	FBgn0031479	Peroxiredoxin 6005 [Source:FlyBase gene name;Acc:FBgn0031479]	2L	2877091	2878232	-1	0.0152862
CG1673	FBgn0030482		X	13396899	13401224	1	0.00357449
Sk1	FBgn0030300	Sphingosine kinase 1 [Source:FlyBase gene name;Acc:FBgn0030300]	X	11442539	11446012	1	0.0417195
CG9008	FBgn0028540		2L	13774340	13780165	-1	0.0441482
ATPCL	FBgn0020236	ATP citrate lyase [Source:FlyBase gene name;Acc:FBgn0020236]	2R	15993531	16001290	-1	0.0126729
CG11899	FBgn0014427		3R	29200454	29201770	1	0.0381936
fbl	FBgn0011205	fumble [Source:FlyBase gene name;Acc:FBgn0011205]	3L	20384429	20391913	1	0.00199043
Vha55	FBgn0005671	Vacuolar H[+]-ATPase 55kD subunit [Source:FlyBase gene name;Acc:FBgn0005671]	3R	12623762	12627829	-1	0.0204578
ras	FBgn0003204	raspberry [Source:FlyBase gene name;Acc:FBgn0003204]	X	10744502	10749097	1	0.00631246
Got1	FBgn0001124	Glutamate oxaloacetate transaminase 1 [Source:FlyBase gene name;Acc:FBgn0001124]	2R	16138352	16141928	1	0.0271152
